# Supplementary material for: CRISPR/Cas9 Mutagenesis through Introducing a Nanoparticle Complex Made of a Cationic Polymer and Nucleic Acids into Maize Protoplasts
Source: Int J Mol Sci. 2023 Nov 9;24(22):16137. doi: 10.3390/ijms242216137 (PMC10671792; doi:10.3390/ijms242216137)
Supplement: Supplementary file 1 [file ijms-24-16137-s001.zip]

Archive with 1 entries (1 files):
- ijms-2672507-supplementary.pdf
